# Supplementary material for: Serum metabolomics indicates ferroptosis in patients with pantothenate kinase associated neurodegeneration
Source: Sci Rep. 2025 Mar 20;15:9592. doi: 10.1038/s41598-025-94838-w (PMC11926261; doi:10.1038/s41598-025-94838-w)
Supplement: Supplementary file 2 — Supplementary Material 2 [file 41598_2025_94838_MOESM2_ESM.xlsx]

## Sheet: Hydrophilic
	Formte	Histidine	Phenylalanine	Tyrosine	Urea	cis-aconitate	a-D-glucose	Unassigned 4.03	X1	Glycine	D-glucose	P/GPC	methyluric acid	malonic acid	X2	Cysteine	Cratine/creatinine	X3	Citrate	X4	Glutamine	Pyruvate	Glutamate	Acetone	Methionine	N-acetylglycoprotein	Acetate	GABA	Lysine	Lipids VLDL	Alanine	Lactate	Lipids LDL,HDL	3-)H-butyrate	Valine	Isoleucine	Leucine	Lipids
PKAN DRS I	0.797832	-0.475414	0.492779	0.3074	0.145487	0.666289	-0.0323826	-0.507327	0.00703969	-0.653753	-0.239819	0.0882308	0.177875	0.874189	0.38209	0.249458	0.198519	0.38209	0.836316	0.38209	-0.237472	-0.0956223	-0.58054	0.727904	-0.217761	-0.452887	0.0769673	-0.329458	-0.237942	-0.412446	-0.605883	0.00657038	-0.272201	-0.0103249	-0.340721	-0.00234656	0.167545	-0.296606
PKAN DRS II	0.310448	-0.374492	0.465672	0.170421	-0.0531887	0.54387	-0.372321	-0.297422	-0.119403	-0.627409	-0.325645	-0.115061	-0.17747	0.444546	0.288916	0.455856	0.15848	0.288916	0.505835	0.277586	-0.311534	0.0129814	-0.38209	0.230122	-0.243148	-0.0727273	-0.345183	-0.372321	-0.244234	-0.0970308	-0.464587	-0.0586161	-0.065129	-0.257259	-0.429851	-0.164993	-0.0564451	-0.149797
PKAN III	0.860272	-0.46835	0.544311	0.359767	0.0946019	0.646621	-0.0591845	-0.544311	-0.072233	-0.687845	-0.24699	0.0512621	0.127624	0.822705	0.351034	0.243711	0.232544	0.351034	0.780583	0.329956	-0.228816	0.0835795	-0.595107	0.664544	-0.218097	-0.389592	0.120233	-0.323418	-0.183146	-0.4147	-0.506563	0.165903	-0.249786	0.0223689	-0.406835	-0.0400777	0.104854	-0.253049
PKAN IV	0.789528	-0.526817	0.470555	0.259456	0.140888	0.539352	-0.167856	-0.552391	-0.228303	-0.705833	-0.313393	0.0934601	0.195887	0.811636	0.339732	0.175002	0.132983	0.339732	0.749075	0.320319	-0.225048	-0.117918	-0.766745	0.690024	-0.233418	-0.506823	0.107409	-0.454281	-0.344547	-0.366603	-0.627252	-0.108339	-0.245042	0.0697463	-0.517053	-0.144142	0.0999697	-0.298049
PKAN V	0.873193	-0.397752	0.521497	0.318667	0.113976	0.717554	-0.0130258	-0.50661	-0.177244	-0.660594	-0.233534	-0.0279124	0.132459	0.870343	0.184518	0.226764	0.184222	0.184518	0.850863	0.184518	-0.21353	0.00632385	-0.574996	0.700602	-0.207017	-0.448459	0.0628029	-0.270285	-0.153518	-0.402296	-0.489863	0.0711767	-0.261911	0.0851329	-0.365653	0.00558248	0.194922	-0.288893
PKAN VI	0.854372	-0.397653	0.466951	0.33254	0.116273	0.728459	0.0283706	-0.522762	-0.187897	-0.673452	-0.195803	-0.035812	0.12536	0.838618	0.191754	0.207493	0.136272	0.191754	0.842745	0.196608	-0.184176	0.134836	-0.594852	0.672522	-0.229755	-0.520902	0.0646477	-0.297658	-0.203245	-0.416677	-0.452534	0.15348	-0.277659	0.0195338	-0.357655	-0.0144178	0.215802	-0.318122

## Sheet: Hydrophobic
	estriol	estrone	testosterone	phospholipids	1,2DAG, 2MAG	palmitic acid	1,2DAG	TG	1,3DAG	1MAG	PC	Sph	PE	PUFA	Linoleic acid	Palmitic acid	Hexanoylglycine	FA	Vaccenic acid	Palmitoleic acid	1,3DAG, 1MAG	SFA, PUFA, MUFA	SFA, PUFA	CholE	FChol	SFA, PUFA,MUFA 2	SFA	24S-HChol	TChol	Lathosterol
PKAN DRS I	-0.4726	0.16097	0.20837	0.04177	0.05819	-0.06993	-0.0535	0.03848	0.11407	0.18148	0.06289	-0.25155	0.71058	0.12343	-0.06383	-0.06993	0.40175	-0.12009	-0.03473	0.17505	-0.05726	-0.05116	-0.00704	-0.09058	-0.08401	-0.04834	-0.0291	0.04693	-0.08448	-0.19668
PKAN DRS II	-0.42985	-0.08901	-0.04885	-0.13569	-0.04885	-0.18996	-0.18019	-0.06296	-0.06214	-0.00763	-0.06839	-0.44288	0.39629	-0.02822	-0.20407	-0.2095	-0.07562	-0.26651	-0.2095	-0.14328	-0.21275	-0.21058	-0.21058	-0.22361	-0.23229	-0.22144	-0.16174	-0.22687	-0.2095	-0.33549
PKAN III	-0.4567	0.21111	0.17662	0.0988	0.08155	-0.00559	0.01631	0.10672	0.16663	0.24667	0.12629	-0.21483	0.70818	0.1892	-0.01957	-0.00466	0.36105	-0.07023	0.03355	0.21717	0.01258	0.01538	0.04567	-0.02703	-0.01724	0.00932	-0.01631	-0.01165	-0.01072	-0.29505
PKAN IV	-0.4315	0.2018	0.32083	0.05859	0.13996	-0.03022	-0.00465	0.07579	0.14617	0.21576	0.0995	-0.2576	0.72913	0.14414	-0.02046	-0.02976	0.40129	-0.07775	-0.00883	0.21156	-0.00883	-0.00976	0.05533	-0.05626	-0.0265	0.01581	0.0079	0.07672	-0.04324	-0.42043
PKAN V	-0.41636	0.19911	0.23539	0.06839	0.18329	-0.04931	-0.00419	0.06513	0.16307	0.24016	0.1284	-0.2554	0.79192	0.15491	-0.04326	-0.03954	0.40141	-0.0968	-0.00558	0.26889	-0.01116	-0.01721	0.04047	-0.06327	-0.04978	-0.00326	0.04838	0.05024	-0.05676	-0.3434
PKAN VI	-0.40742	0.25115	0.22045	0.11953	0.14836	0.00279	0.04093	0.11069	0.20554	0.28682	0.15488	-0.1772	0.79909	0.2065	0.00651	0.01442	0.4061	-0.03918	0.05209	0.2851	0.03814	0.03953	0.0879	-0.00558	0.00791	0.04837	0.05349	0.04046	-0.0014	-0.28028

## Sheet: Metals
	Mg	K	Ca	Cr	Fe	Co	Ni	Cu	Zn	Al	B	Cd	Se	Mn	Sr
PKAN DRS I	-0.541541	-0.676299	-0.444867	-0.442775	-0.501365	0.460352	0.149405	-0.0556607	-0.648259	-0.10881	0.668347	-0.0464537	-0.73447	0.554096	-0.487973
PKAN DRS II	-0.121701	-0.286241	0.0126569	0.0978476	-0.456622	0.516986	0.24973	0.322751	-0.341736	-0.129977	0.564206	0.154804	-0.378247	0.399666	-0.250217
PKAN III	-0.538537	-0.625036	-0.457029	-0.449959	-0.517744	0.472831	0.0665374	-0.0669533	-0.643334	-0.14056	0.72401	-0.0769339	-0.698643	0.545607	-0.546854
PKAN IV	-0.496364	-0.600119	-0.446561	-0.486403	-0.490554	0.438261	0.180949	-0.041087	-0.786048	-0.234901	0.686028	-0.0502174	-0.780653	0.605929	-0.477688
PKAN V	-0.588762	-0.636511	-0.541429	-0.533955	-0.568832	0.48413	0.0597897	-0.101725	-0.683429	-0.222966	0.660593	-0.144907	-0.751938	0.579212	-0.555546
PKAN VI	-0.621009	-0.648821	-0.535496	-0.55044	-0.589045	0.479871	0.0622669	-0.154422	-0.690748	-0.25654	0.663766	-0.152762	-0.727693	0.563308	-0.581573
